# Supplementary material for: Influence of Chinese Herbal Formula on Bone Characteristics of Cobb Broiler Chickens
Source: Genes (Basel). 2022 Oct 15;13(10):1865. doi: 10.3390/genes13101865 (PMC9601401; doi:10.3390/genes13101865)
Supplement: Supplementary file 1 [file genes-13-01865-s001.zip]

Archive with 1 entries (1 files):
- genes-1961569-supplementary.pdf
